# Supplementary material for: C2H2 Zinc Finger Protein Family Analysis of Rosa rugosa Identified a Salt-Tolerance Regulator, RrC2H2-8
Source: Plants (Basel). 2024 Dec 22;13(24):3580. doi: 10.3390/plants13243580 (PMC11678247; doi:10.3390/plants13243580)
Supplement: Supplementary file 1 [file plants-13-03580-s001.zip]

Archive with 2 entries (2 files):
- Figure S1-S4.pdf
- Table S1-S4.xlsx
