# Supplementary material for: C2H2 Zinc Finger Protein Family Analysis of Rosa rugosa Identified a Salt-Tolerance Regulator, RrC2H2-8
Source: Plants (Basel). 2024 Dec 22;13(24):3580. doi: 10.3390/plants13243580 (PMC11678247; doi:10.3390/plants13243580)
Supplement: Supplementary file 1 [file plants-13-03580-s001.zip › Table S1-S4.xlsx]

## Sheet: S1
Identification of C2H2 gene family in R. rugosa and Arabidopsis
Gene	Gene ID	BLASTN	HMM search	PlanTFDB	PFAM	HMM model of PFAM	Amino acid residue number	Protein moleculer wright	Gene	Gene ID	Previous study	BLASTN	PlanTFDB	PFAM
RrC2H2-1	evm.model.Chr1.533	✔	✔	✔	✔	PF13912.9	186	21.19 kDa	AtC2H2-1	AT1G02030	✔	✔	✔	✔
RrC2H2-10	evm.model.Chr1.4393	✔	✔	✔		/	256	28.76 kDa	AtC2H2-2	AT1G02040	✔	✔		✔
RrC2H2-100	evm.model.Chr7.4179		✔	✔	✔	PF13912.9	447	49.09 kDa	AtC2H2-3	AT1G03840	✔	✔	✔
RrC2H2-101	evm.model.Chr7.4311	✔		✔	✔	PF00096.29	360	41.31 kDa	AtC2H2-4	AT1G04445	✔	✔	✔
RrC2H2-102	evm.model.Chr7.5296	✔		✔		/	257	29.27 kDa	AtC2H2-5	AT1G08290	✔	✔	✔
RrC2H2-11	evm.model.Chr1.4458	✔	✔	✔	✔	PF00096.29	474	52.40 kDa	AtC2H2-6	AT1G10480	✔	✔	✔	✔
RrC2H2-12	evm.model.Chr1.4490	✔	✔	✔	✔	PF00096.29/PF12171.11	579	61.82 kDa	AtC2H2-7	AT1G13290	✔	✔	✔
RrC2H2-13	evm.model.Chr1.4491	✔		✔	✔	PF00096.29/PF12171.11	602	64.38 kDa	AtC2H2-8	AT1G14580	✔	✔	✔	✔
RrC2H2-14	evm.model.Chr2.192	✔	✔	✔	✔	PF12874.10/PF12171.11	538	58.65 kDa	AtC2H2-9	AT1G24625		✔	✔
RrC2H2-15	evm.model.Chr2.332	✔	✔	✔	✔	PF13912.9/PF12874.10	267	28.33 kDa	AtC2H2-10	AT1G25250	✔	✔	✔
RrC2H2-16	evm.model.Chr2.410	✔		✔		/	410	46.79 kDa	AtC2H2-11	AT1G26590	✔	✔	✔	✔
RrC2H2-17	evm.model.Chr2.903	✔		✔		/	429	46.39 kDa	AtC2H2-12	AT1G26610	✔	✔	✔	✔
RrC2H2-18	evm.model.Chr2.1082	✔		✔	✔	PF00096.29/PF12874.10	522	54.29 kDa	AtC2H2-13	AT1G27730	✔	✔	✔	✔
RrC2H2-19	evm.model.Chr2.1168	✔	✔	✔		/	283	30.76 kDa	AtC2H2-14	AT1G30970	✔	✔	✔
RrC2H2-2	evm.model.Chr1.534	✔	✔	✔	✔	PF13912.9	223	24.75 kDa	AtC2H2-15	AT1G34370	✔	✔	✔
RrC2H2-20	evm.model.Chr2.1607	✔		✔		/	444	48.18 kDa	AtC2H2-16	AT1G34790	✔	✔	✔
RrC2H2-21	evm.model.Chr2.1773	✔		✔	✔	PF00096.29	572	62.06 kDa	AtC2H2-17	AT1G43860	✔	✔		✔
RrC2H2-22	evm.model.Chr2.1886	✔		✔	✔	PF00096.29	572	62.06 kDa	AtC2H2-18	AT1G49900	✔	✔		✔
RrC2H2-23	evm.model.Chr2.2204	✔		✔	✔	PF00096.29	456	50.07 kDa	AtC2H2-19	AT1G51220	✔	✔	✔
RrC2H2-24	evm.model.Chr2.2289	✔	✔	✔	✔	PF13912.9	221	24.70 kDa	AtC2H2-20	AT1G55110	✔	✔	✔	✔
RrC2H2-25	evm.model.Chr2.2290	✔	✔	✔	✔	PF13912.9	210	23.32 kDa	AtC2H2-21	AT1G66140	✔	✔	✔
RrC2H2-26	evm.model.Chr2.2355	✔		✔	✔	PF00096.29	456	49.99 kDa	AtC2H2-22	AT1G68130	✔	✔	✔	✔
RrC2H2-27	evm.model.Chr2.2444	✔	✔	✔	✔	PF13912.9	221	24.70 kDa	AtC2H2-23	AT1G72050	✔	✔	✔	✔
RrC2H2-28	evm.model.Chr2.2445	✔	✔	✔	✔	PF13912.9	210	23.32 kDa	AtC2H2-24	AT1G74250	✔	✔	✔	✔
RrC2H2-29	evm.model.Chr2.3198	✔	✔		✔	PF13912.9	362	39.19 kDa	AtC2H2-25	AT1G75710	✔	✔	✔
RrC2H2-3	evm.model.Chr1.1340	✔	✔	✔	✔	PF13912.9	305	33.49 kDa	AtC2H2-26	AT1G80730	✔	✔	✔
RrC2H2-30	evm.model.Chr2.3995	✔		✔		PF12874.10	523	58.00 kDa	AtC2H2-27	AT2G01940	✔	✔	✔
RrC2H2-31	evm.model.Chr2.4082	✔	✔		✔	PF13912.9	267	30.15 kDa	AtC2H2-28	AT2G02070	✔	✔	✔	✔
RrC2H2-32	evm.model.Chr2.4819	✔	✔	✔	✔	PF13912.9/PF13894.9/PF00096.29/PF12874.10	516	57.12 kDa	AtC2H2-29	AT2G02080	✔	✔	✔	✔
RrC2H2-33	evm.model.Chr2.5580	✔	✔		✔	PF13912.9	250	26.30 kDa	AtC2H2-30	AT2G15740	✔	✔	✔
RrC2H2-34	evm.model.Chr3.165	✔	✔	✔	✔	PF13912.9	320	36.01 kDa	AtC2H2-31	AT2G17180	✔	✔	✔	✔
RrC2H2-35	evm.model.Chr3.18	✔	✔	✔	✔	PF12874.10/PF12171.11	327	37.08 kDa	AtC2H2-32	AT2G18490	✔	✔	✔
RrC2H2-36	evm.model.Chr3.1116	✔	✔	✔		/	394	42.70 kDa	AtC2H2-33	AT2G23740	✔	✔		✔
RrC2H2-37	evm.model.Chr3.2027			✔		/	303	34.10 kDa	AtC2H2-34	AT2G24500	✔	✔		✔
RrC2H2-38	evm.model.Chr3.2413	✔	✔		✔	PF13912.9/PF12874.10	506	55.49 kDa	AtC2H2-35	AT2G26940	✔	✔	✔	✔
RrC2H2-39	evm.model.Chr3.2415	✔	✔	✔	✔	PF13912.9	415	47.12 kDa	AtC2H2-36	AT2G28200	✔	✔	✔	✔
RrC2H2-4	evm.model.Chr1.1604			✔		/	1305	139.64 kDa	AtC2H2-37	AT2G28710	✔	✔	✔	✔
RrC2H2-40	evm.model.Chr3.3459	✔	✔	✔	✔	PF13912.9/PF13894.9	398	43.65 kDa	AtC2H2-38	AT2G29660	✔	✔	✔
RrC2H2-41	evm.model.Chr3.3532	✔		✔			1605	177.35 kDa	AtC2H2-39	AT2G36930	✔	✔		✔
RrC2H2-42	evm.model.Chr3.3800	✔	✔	✔	✔	PF13912.9	191	20.66 kDa	AtC2H2-40	AT2G37430	✔	✔	✔	✔
RrC2H2-43	evm.model.Chr3.4410	✔	✔	✔	✔	PF13912.9/PF12874.10	447	48.50 kDa	AtC2H2-41	AT2G37740	✔	✔	✔	✔
RrC2H2-44	evm.model.Chr3.4568			✔		PF07893.16	429	49.14 kDa	AtC2H2-42	AT2G41835	✔	✔	✔	✔
RrC2H2-45	evm.model.Chr4.640	✔		✔	✔	PF00096.29	524	57.42 kDa	AtC2H2-43	AT2G41940	✔	✔	✔	✔
RrC2H2-46	evm.model.Chr4.1481	✔	✔	✔	✔	PF13912.9	311	34.59 kDa	AtC2H2-44	AT2G42410	✔	✔	✔	✔
RrC2H2-47	evm.model.Chr4.1489	✔	✔	✔		/	188	21.02 kDa	AtC2H2-45	AT2G45120	✔	✔	✔	✔
RrC2H2-48	evm.model.Chr4.1622	✔	✔	✔	✔	PF13912.9	93	9.87 kDa	AtC2H2-46	AT3G01030	✔	✔		✔
RrC2H2-49	evm.model.Chr4.1623	✔	✔	✔	✔	PF13912.9/PF13894.9	173	19.44 kDa	AtC2H2-47	AT3G05760	✔	✔		✔
RrC2H2-5	evm.model.Chr1.2590	✔	✔	✔	✔	PF13912.9	158	17.39 kDa	AtC2H2-48	AT3G10470	✔	✔	✔	✔
RrC2H2-50	evm.model.Chr4.1624	✔	✔	✔	✔	PF13912.9/PF13894.9	179	19.87 kDa	AtC2H2-49	AT3G13810	✔	✔	✔
RrC2H2-51	evm.model.Chr4.1626	✔	✔	✔	✔	PF13912.9	176	19.34 kDa	AtC2H2-50	AT3G19580	✔	✔	✔	✔
RrC2H2-52	evm.model.Chr4.1773	✔		✔	✔	PF12171.11	463	50.39 kDa	AtC2H2-51	AT3G20880	✔	✔	✔
RrC2H2-53	evm.model.Chr4.1922	✔	✔	✔	✔	PF13912.9/PF13894.9	321	35.25 kDa	AtC2H2-52	AT3G23130	✔	✔	✔	✔
RrC2H2-54	evm.model.Chr4.2626	✔	✔		✔	PF13912.9	269	29.75 kDa	AtC2H2-53	AT3G29340	✔	✔	✔	✔
RrC2H2-55	evm.model.Chr4.2631	✔	✔	✔	✔	PF13912.9	155	16.94 kDa	AtC2H2-54	AT3G44750	✔	✔	✔
RrC2H2-56	evm.model.Chr4.2632		✔	✔		/	158	17.30 kDa	AtC2H2-55	AT3G45260	✔	✔	✔	✔
RrC2H2-57	evm.model.Chr4.2636	✔	✔	✔	✔	PF13912.9	355	38.76 kDa	AtC2H2-56	AT3G46070	✔	✔	✔	✔
RrC2H2-58	evm.model.Chr4.2638	✔	✔	✔		/	170	18.75 kDa	AtC2H2-57	AT3G46080	✔	✔	✔	✔
RrC2H2-59	evm.model.Chr4.2836	✔		✔		/	380	43.30 kDa	AtC2H2-58	AT3G46090	✔	✔	✔	✔
RrC2H2-6	evm.model.Chr1.3594	✔	✔	✔	✔	PF00096.29	287	32.23 kDa	AtC2H2-59	AT3G48430	✔	✔	✔
RrC2H2-60	evm.model.Chr4.2905	✔	✔	✔	✔	PF01428.19/PF13894.9	291	31.76 kDa	AtC2H2-60	AT3G49930	✔	✔	✔	✔
RrC2H2-61	evm.model.Chr5.478	✔		✔		/	337	38.10 kDa	AtC2H2-61	AT3G50700	✔	✔	✔	✔
RrC2H2-62	evm.model.Chr5.678	✔	✔	✔	✔	PF13912.9/PF13894.9/PF12874.10	600	66.46 kDa	AtC2H2-62	AT3G53600	✔	✔	✔	✔
RrC2H2-63	evm.model.Chr5.1351	✔	✔	✔	✔	PF13912.9	205	22.53 kDa	AtC2H2-63	AT3G53820	✔	✔	✔
RrC2H2-64	evm.model.Chr5.1633	✔	✔	✔	✔	PF13912.9	160	17.43 kDa	AtC2H2-64	AT3G57480	✔	✔	✔
RrC2H2-65	evm.model.Chr5.1638	✔	✔	✔	✔	PF13912.9	165	18.03 kDa	AtC2H2-65	AT3G57670	✔	✔	✔
RrC2H2-66	evm.model.Chr5.1641	✔	✔	✔	✔	PF13912.9	172	18.76 kDa	AtC2H2-66	AT3G58070	✔	✔	✔	✔
RrC2H2-67	evm.model.Chr5.1642	✔	✔	✔	✔	PF13912.9	173	18.86 kDa	AtC2H2-67	AT3G60580	✔	✔	✔	✔
RrC2H2-68	evm.model.Chr5.1643	✔	✔	✔	✔	PF13912.9	173	18.79 kDa	AtC2H2-68	AT4G02670	✔	✔	✔
RrC2H2-69	evm.model.Chr5.1800	✔	✔	✔	✔	PF13912.9	484	52.16 kDa	AtC2H2-69	AT4G04404	✔	✔		✔
RrC2H2-7	evm.model.Chr1.3843	✔	✔	✔	✔	PF13912.9	551	62.36 kDa	AtC2H2-70	AT4G06634	✔	✔	✔	✔
RrC2H2-70	evm.model.Chr5.2009	✔	✔	✔	✔	PF13912.9	143	15.66 kDa	AtC2H2-71	AT4G12240	✔	✔	✔
RrC2H2-71	evm.model.Chr5.2012	✔	✔	✔	✔	PF13912.9	178	19.43 kDa	AtC2H2-72	AT4G16610	✔		✔	✔
RrC2H2-72	evm.model.Chr5.2014	✔	✔	✔	✔	PF13912.9	172	18.71 kDa	AtC2H2-73	AT4G17810	✔	✔	✔	✔
RrC2H2-73	evm.model.Chr5.2015	✔	✔	✔	✔	PF13912.9	172	18.77 kDa	AtC2H2-74	AT4G25610	✔	✔	✔
RrC2H2-74	evm.model.Chr5.2016	✔	✔	✔	✔	PF13912.9	173	18.79 kDa	AtC2H2-75	AT4G27240	✔	✔	✔
RrC2H2-75	evm.model.Chr5.2198	✔	✔	✔	✔	PF13912.9/PF13894.9	443	47.82 kDa	AtC2H2-76	AT4G31420	✔	✔		✔
RrC2H2-76	evm.model.Chr5.2323	✔		✔	✔	PF00096.29	498	54.53 kDa	AtC2H2-77	AT4G35280	✔	✔	✔	✔
RrC2H2-77	evm.model.Chr5.2583	✔	✔	✔	✔	PF13912.9	316	34.47 kDa	AtC2H2-78	AT4G35610	✔		✔
RrC2H2-78	evm.model.Chr5.2588	✔		✔	✔	PF13912.9	396	44.11 kDa	AtC2H2-79	AT4G35700	✔		✔
RrC2H2-79	evm.model.Chr5.2656	✔		✔		/	328	38.28 kDa	AtC2H2-80	AT5G01860	✔	✔	✔	✔
RrC2H2-8	evm.model.Chr1.4174	✔	✔	✔		/	274	30.21 kDa	AtC2H2-81	AT5G03150	✔	✔	✔	✔
RrC2H2-80	evm.model.Chr5.2728	✔		✔		/	202	21.52 kDa	AtC2H2-82	AT5G03510	✔	✔	✔	✔
RrC2H2-81	evm.model.Chr5.3415	✔	✔	✔	✔	PF00096.29	321	36.14 kDa	AtC2H2-83	AT5G03740	✔	✔	✔
RrC2H2-82	evm.model.Chr5.4161	✔		✔		/	500	54.90 kDa	AtC2H2-84	AT5G04240	✔	✔	✔
RrC2H2-83	evm.model.Chr5.5140	✔		✔		/	206	22.14 kDa	AtC2H2-85	AT5G04340	✔	✔	✔	✔
RrC2H2-84	evm.model.Chr6.551	✔		✔	✔	PF00096.29	362	41.99 kDa	AtC2H2-86	AT5G04390	✔	✔	✔	✔
RrC2H2-85	evm.model.Chr6.1633	✔		✔	✔	PF00096.29	507	52.98 kDa	AtC2H2-87	AT5G05120	✔	✔	✔	✔
RrC2H2-86	evm.model.Chr6.2624	✔		✔	✔	PF00096.29/PF12874.10	356	39.37 kDa	AtC2H2-88	AT5G06070	✔	✔	✔	✔
RrC2H2-87	evm.model.Chr6.3766	✔	✔	✔		/	313	35.01 kDa	AtC2H2-89	AT5G06650	✔	✔	✔	✔
RrC2H2-88	evm.model.Chr6.4534	✔		✔	✔	PF00096.29/PF12171.11	529	56.64 kDa	AtC2H2-90	AT5G10970	✔	✔	✔
RrC2H2-89	evm.model.Chr6.5122		✔	✔		/	94	10.55 kDa	AtC2H2-91	AT5G14010	✔	✔	✔
RrC2H2-9	evm.model.Chr1.4261			✔		PF09409.13	476	51.67 kDa	AtC2H2-92	AT5G14140	✔	✔	✔	✔
RrC2H2-90	evm.model.Chr6.6279	✔	✔	✔	✔	PF13912.9/PF00096.29	536	59.31 kDa	AtC2H2-93	AT5G15480	✔	✔	✔	✔
RrC2H2-91	evm.model.Chr6.6977	✔		✔		/	279	31.76 kDa	AtC2H2-94	AT5G22890	✔	✔	✔
RrC2H2-92	evm.model.Chr7.491	✔	✔	✔	✔	PF13912.9	494	55.05 kDa	AtC2H2-95	AT5G22990	✔	✔	✔
RrC2H2-93	evm.model.Chr7.516	✔		✔	✔	PF12874.10/PF12171.11	496	54.94 kDa	AtC2H2-96	AT5G25160	✔	✔	✔
RrC2H2-94	evm.model.Chr7.648			✔		PF02002.20	640	72.41 kDa	AtC2H2-97	AT5G26610	✔	✔		✔
RrC2H2-95	evm.model.Chr7.81	✔	✔	✔	✔	PF00096.29	457	51.70 kDa	AtC2H2-98	AT5G27880	✔	✔	✔
RrC2H2-96	evm.model.Chr7.1174	✔		✔		PF02373.25	1498	166.99 kDa	AtC2H2-99	AT5G40310	✔	✔		✔
RrC2H2-97	evm.model.Chr7.2029	✔		✔		PF01936.21	368	42.04 kDa	AtC2H2-100	AT5G42640	✔	✔	✔
RrC2H2-98	evm.model.Chr7.2184	✔	✔	✔	✔	PF13912.9	324	36.19 kDa	AtC2H2-101	AT5G43170	✔	✔	✔	✔
RrC2H2-99	evm.model.Chr7.2608	✔	✔	✔	✔	PF13912.9	242	26.52 kDa	AtC2H2-102	AT5G43540	✔	✔	✔	✔
	evm.model.Chr1.3512	✔	✔			/			AtC2H2-103	AT5G44160	✔	✔	✔
	evm.model.Chr2.2761	✔	✔			/			AtC2H2-104	AT5G52010	✔	✔	✔
	evm.model.Chr2.2794	✔	✔			/			AtC2H2-105	AT5G56200	✔		✔	✔
	evm.model.Chr3.3948	✔	✔			/			AtC2H2-106	AT5G57520	✔	✔	✔
	evm.model.Chr7.4687		✔			PF13639.9/PF17123.8/PF13923.9/PF00097.28/PF13445.9			AtC2H2-107	AT5G59820	✔	✔	✔	✔
	evm.model.Chr5.4447		✔			PF05129.16			AtC2H2-108	AT5G60470	✔	✔	✔	✔
	evm.model.Chr2.5463	✔							AtC2H2-109	AT5G61470	✔	✔	✔	✔
	evm.model.Chr6.2076	✔							AtC2H2-110	AT5G63280	✔	✔	✔
	evm.model.Chr1.1714	✔							AtC2H2-111	AT5G66730	✔	✔	✔
	evm.model.Chr1.2439	✔							AtC2H2-112	AT5G67450	✔	✔	✔	✔
	evm.model.Chr1.3510	✔									AT3G62240	At2g32930
	evm.model.Chr1.4074	✔									AT2G47090	At1g54720
	evm.model.Chr1.4391	✔									AT1G24630	At3g27970
	evm.model.Chr1.4445	✔									AT5G48890	At5g01310
	evm.model.Chr2.19	✔									AT1G67030	At5g12330
	evm.model.Chr2.2534	✔									AT1G68360	At2g35670
	evm.model.Chr2.2963	✔									AT3G09290	At1g01350
	evm.model.Chr2.3032	✔									AT3G23140	At1g01930
	evm.model.Chr2.3451	✔									AT1G13400	At1g04850
	evm.model.Chr2.4521	✔									AT1G68480	At1g11490
	evm.model.Chr2.480	✔									AT5G54360	At1g13400
	evm.model.Chr2.6036	✔									AT5G54340	At1g19790
	evm.model.Chr2.875	✔									AT2G36475	At1g24630
	evm.model.Chr3.1461	✔									AT4G04885	At1g47860
	evm.model.Chr3.2592	✔									AT1G66500	At1g50670
	evm.model.Chr3.3668	✔									AT5G43620	At1g52430
	evm.model.Chr3.4677	✔									AT5G09740	At1g52450
	evm.model.Chr3.4689	✔									AT5G64610	At1g55460
	evm.model.Chr3.5144	✔									AT2G01650	At1g56200
	evm.model.Chr4.1230	✔									AT1G11490	At1g65110
	evm.model.Chr4.1272	✔									AT1G47860	At1g65120
	evm.model.Chr4.1728	✔									AT5G54630	At1g65130
	evm.model.Chr4.1774	✔									AT1G65110	At1g65200
	evm.model.Chr4.191	✔									AT1G65120	At1g66500
	evm.model.Chr4.2821	✔									AT1G65130	At1g68480
	evm.model.Chr4.781	✔									AT1G65200	At1g75520
	evm.model.Chr4.971	✔									AT2G27630	At2g01650
	evm.model.Chr5.1158	✔									AT2G27650	At2g18120
	evm.model.Chr5.1363	✔									AT2G34220	At2g19380
	evm.model.Chr5.3522	✔									AT2G34230	At2g21400
	evm.model.Chr5.5333	✔									AT2G34240	At2g27100
	evm.model.Chr5.5551	✔									AT3G47890	At2g27630
	evm.model.Chr5.562	✔									AT3G47910	At2g27650
	evm.model.Chr5.583	✔									AT5G02660	At2g27760
	evm.model.Chr5.5990	✔									AT5G51530	At2g32600
	evm.model.Chr5.6299	✔									AT5G61940	At2g34220
	evm.model.Chr5.638	✔									AT5G61950	At2g34230
	evm.model.Chr5.6490	✔									AT1G52430	At2g34240
	evm.model.Chr5.6632	✔									AT1G52450	At2g36475
	evm.model.Chr5.7039	✔									AT4G26030	At2g47090
	evm.model.Chr6.1339	✔									AT3G02790	At2g48100
	evm.model.Chr6.1378	✔									AT5G16470	At3g01460
	evm.model.Chr6.2031	✔									AT3G01460	At3g02790
	evm.model.Chr6.2101	✔									AT2G27100	At3g02860
	evm.model.Chr6.2781	✔									AT5G40710	At3g09290
	evm.model.Chr6.3874	✔									AT5G01160	At3g12270
	evm.model.Chr6.4045	✔									AT3G12270	At3g23140
	evm.model.Chr6.4765	✔									AT5G01310	At3g47890
	evm.model.Chr6.6596	✔									AT2G35670	At3g47910
	evm.model.Chr6.6874	✔									AT4G16845	At3g51060
	evm.model.Chr6.7023	✔									AT5G51230	At3g54430
	evm.model.Chr7.1065	✔									AT3G27970	At3g62240
	evm.model.Chr7.1158	✔									AT2G48100	At3g62850
	evm.model.Chr7.122	✔									AT1G01350	At4g04885
	evm.model.Chr7.1740	✔									AT3G62850	At4g16845
	evm.model.Chr7.1973	✔									AT5G61190	At4g26030
	evm.model.Chr7.1980	✔									AT3G02860	At4g36260
	evm.model.Chr7.1998	✔									AT1G01930	At5g01160
	evm.model.Chr7.2125	✔									AT1G50670	At5g02660
	evm.model.Chr7.2160	✔									AT1G55460	At5g06160
	evm.model.Chr7.2508	✔									AT2G32600	At5g09740
	evm.model.Chr7.2809	✔									AT5G06160	At5g16470
	evm.model.Chr7.327	✔									AT2G27760	At5g33210
	evm.model.Chr7.3396	✔									AT1G04850	At5g43620
	evm.model.Chr7.4173	✔									AT2G19380	At5g51230
	evm.model.Chr7.5052	✔										At5g51530
	evm.model.Chr7.5108	✔										At5g54630
	evm.model.Chr7.517	✔										At5g61190
	evm.model.Chr7.5564	✔										At5g61940
	evm.model.Chr7.932	✔										At5g61950
												At5g64610
												At5g66350
												At3g07940
												At4g05330
												At4g21160
												At5g48890
												At1g08890
												At1g08900
												At3g05150
												At3g05160
												At1g68360
												At3g05155
												At3g05400
												At1g43850
												At3g52800
												At5g40710
												At1g70790
												At5g18550
												At5g39550
												At5g20220
												At3g28210
												At1g67030
												At3g02830
												At5g16540
												At1g29570
												At1g29600
												At1g36950
												At3g18290
												At3g19140
												At5g22480
												At3g14740
												At5g07500
												At5g12850

## Sheet: S2
FPKM values of RrC2H2 family across different tissues in R. rugosa
Gene	Root	Stem	Leaf	Flower	Fruit	Differentially expressed gene
RrC2H2-58	#N/A	#N/A	#N/A	1.12518	#N/A	NO
RrC2H2-100	#N/A	#N/A	#N/A	1.51715	#N/A	NO
RrC2H2-40	0.544163	1.31761	0.0332963	#N/A	#N/A	NO
RrC2H2-78	1.4068	0.0304773	0.192309	0.305911	#N/A	NO
RrC2H2-35	#N/A	1.20563	#N/A	1.06335	#N/A	NO
RrC2H2-53	0.699488	1.34178	0.326597	#N/A	0.3824	NO
RrC2H2-63	#N/A	#N/A	#N/A	3.01028	#N/A	NO
RrC2H2-73	#N/A	3.33433	#N/A	0.628483	#N/A	NO
RrC2H2-87	0.083671	3.01994	0.852151	0.15961	#N/A	NO
RrC2H2-48	#N/A	#N/A	#N/A	5.00463	#N/A	NO
RrC2H2-07	1.29773	2.34348	0.418079	0.174061	1.5276	NO
RrC2H2-38	0.0280127	0.532064	0.017489	5.43639	#N/A	NO
RrC2H2-21	#N/A	6.47392	#N/A	#N/A	0.0307	NO
RrC2H2-05	0.017973	6.36981	0.619666	#N/A	#N/A	NO
RrC2H2-27	#N/A	#N/A	#N/A	7.08902	#N/A	NO
RrC2H2-98	0.635446	6.20918	0.395168	0.146004	0.3247	NO
RrC2H2-39	2.02206	2.89996	0.999298	2.65154	0.2535	NO
RrC2H2-83	#N/A	#N/A	#N/A	9.27602	#N/A	NO
RrC2H2-22	4.3974	5.0337	#N/A	#N/A	0.0307	NO
RrC2H2-26	4.71098	0.977348	3.77574	0.026607	0.0769	NO
RrC2H2-97	0.782846	3.2135	3.17244	#N/A	3.3831	NO
RrC2H2-90	0.139571	#N/A	0.0526587	9.73881	1.7012	NO
RrC2H2-20	2.12937	11.7692	0.225669	#N/A	2.4486	NO
RrC2H2-68	#N/A	14.2184	#N/A	#N/A	2.534	NO
RrC2H2-34	4.15097	2.7499	0.267455	#N/A	9.5987	NO
RrC2H2-66	14.0289	0.24559	4.27519	0.162614	0.1019	NO
RrC2H2-82	0.198116	1.95263	2.03627	17.4597	#N/A	NO
RrC2H2-59	2.54871	21.6458	0.88087	#N/A	0.1846	NO
RrC2H2-16	#N/A	16.5146	#N/A	0.0663185	10.0079	NO
RrC2H2-41	3.6624	11.5164	7.0248	0.0470365	8.7184	NO
RrC2H2-89	#N/A	20.6527	#N/A	#N/A	21.8256	NO
RrC2H2-95	1.33587	31.4852	12.8322	0.035612	5.076	NO
RrC2H2-44	#N/A	12.1324	#N/A	#N/A	39.8117	NO
RrC2H2-81	20.9416	16.7022	1.39301	11.8615	1.5295	NO
RrC2H2-86	7.33429	10.6507	13.8261	1.31091	22.7563	NO
RrC2H2-19	15.8892	27.6403	9.48109	0.03752	3.0361	NO
RrC2H2-93	9.95328	19.8036	10.609	2.02608	14.0007	NO
RrC2H2-96	11.4763	18.6171	7.98285	#N/A	18.9866	NO
RrC2H2-13	0.951416	20.7567	34.6698	0.456923	0.6408	NO
RrC2H2-52	6.98969	21.4136	15.6738	#N/A	18.3305	NO
RrC2H2-33	17.4807	16.2784	27.0184	#N/A	3.2966	NO
RrC2H2-14	4.65497	31.1745	29.3573	0.417324	0.1304	NO
RrC2H2-37	#N/A	6.57697	#N/A	61.3344	#N/A	NO
RrC2H2-77	12.6307	8.11886	10.841	3.83956	33.572	NO
RrC2H2-11	20.7905	29.582	8.18787	11.2559	8.9155	NO
RrC2H2-76	6.7156	41.8794	12.1082	#N/A	32.9224	NO
RrC2H2-84	23.5989	12.0865	33.8976	0.0648245	44.2738	NO
RrC2H2-18	#N/A	89.1076	#N/A	#N/A	40.1091	NO
RrC2H2-04	41.0057	40.0571	17.8212	1.58365	48.6415	NO
RrC2H2-94	27.1943	33.1186	28.9774	1.9662	63.656	NO
RrC2H2-88	32.6299	75.2632	71.9705	0.601891	10.6736	NO
RrC2H2-80	58.3879	157.26	15.7694	#N/A	352.526	NO
RrC2H2-57	#N/A	#N/A	#N/A	8.54476	#N/A	YES
RrC2H2-10	#N/A	4.02035	#N/A	#N/A	0.0685	YES
RrC2H2-49	#N/A	0.105061	#N/A	1.11666	#N/A	YES
RrC2H2-101	#N/A	5.26113	#N/A	1.08628	8.2318	YES
RrC2H2-61	1.68699	8.32346	0.027662	5.66716	#N/A	YES
RrC2H2-54	#N/A	1.61124	12.3238	#N/A	1.8904	YES
RrC2H2-65	17.1682	0.586992	1.18186	#N/A	0.7439	YES
RrC2H2-92	0.20965	0.921343	0.27169	16.8335	4.9141	YES
RrC2H2-50	0.7769	#N/A	0.075125	29.9126	#N/A	YES
RrC2H2-42	8.01674	3.91685	37.1323	0.976796	3.4887	YES
RrC2H2-91	3.90664	5.29508	7.45278	34.5971	14.1412	YES
RrC2H2-09	5.56724	21.8886	9.09945	19.1243	16.6142	YES
RrC2H2-45	9.04397	39.0525	18.4046	#N/A	7.7636	YES
RrC2H2-60	36.7163	17.3008	7.88515	#N/A	18.2582	YES
RrC2H2-51	60.5863	7.39506	12.709	0.137342	1.7934	YES
RrC2H2-64	86.9379	1.05296	3.91213	13.6628	1.7535	YES
RrC2H2-17	8.10601	57.748	58.7187	#N/A	0.981	YES
RrC2H2-08	27.4633	63.6356	35.7395	2.06577	4.9278	YES
RrC2H2-71	#N/A	0.0339017	#N/A	143.35	#N/A	YES
RrC2H2-85	24.2853	80.3447	18.5886	0.266471	30.4357	YES
RrC2H2-74	274.905	14.3567	27.6673	29.4031	#N/A	YES
RrC2H2-67	345.881	6.35173	20.7324	#N/A	0.5068	YES
RrC2H2-30	28.0585	33.7283	22.1717	689.651	51.6331	YES
RrC2H2-12	0.0950433	8.30975	15.6149	2120.39	9.3278	YES
RrC2H2-15	1947.19	400.657	350.778	5.13274	132.137	YES
RrC2H2-55	#N/A	#N/A	#N/A	#N/A	#N/A	Not applicable due to low abundence
RrC2H2-02	#N/A	#N/A	#N/A	#N/A	#N/A	Not applicable due to low abundence
RrC2H2-29	#N/A	#N/A	#N/A	#N/A	#N/A	Not applicable due to low abundence
RrC2H2-24	#N/A	#N/A	#N/A	#N/A	#N/A	Not applicable due to low abundence
RrC2H2-06	#N/A	0.0203221	#N/A	#N/A	#N/A	Not applicable due to low abundence
RrC2H2-75	#N/A	#N/A	#N/A	0.020544	#N/A	Not applicable due to low abundence
RrC2H2-72	#N/A	0.0350843	#N/A	#N/A	#N/A	Not applicable due to low abundence
RrC2H2-79	#N/A	0.0372345	#N/A	#N/A	#N/A	Not applicable due to low abundence
RrC2H2-69	#N/A	0.0374039	#N/A	#N/A	#N/A	Not applicable due to low abundence
RrC2H2-03	#N/A	#N/A	#N/A	0.0409805	#N/A	Not applicable due to low abundence
RrC2H2-01	0.050769	#N/A	#N/A	#N/A	#N/A	Not applicable due to low abundence
	0.0519853	#N/A	#N/A	#N/A	#N/A	Not applicable due to low abundence
RrC2H2-56	#N/A	#N/A	#N/A	0.0521465	#N/A	Not applicable due to low abundence
RrC2H2-70	#N/A	0.0849018	#N/A	#N/A	#N/A	Not applicable due to low abundence
RrC2H2-102	#N/A	#N/A	#N/A	0.103094	#N/A	Not applicable due to low abundence
RrC2H2-99	#N/A	#N/A	0.136961	#N/A	#N/A	Not applicable due to low abundence
RrC2H2-32	#N/A	#N/A	0.0194327	#N/A	0.1699	Not applicable due to low abundence
RrC2H2-25	#N/A	0.256763	#N/A	#N/A	#N/A	Not applicable due to low abundence
RrC2H2-43	0.0317093	0.0528049	0.0174353	#N/A	0.3923	Not applicable due to low abundence
RrC2H2-23	#N/A	0.655814	#N/A	#N/A	#N/A	Not applicable due to low abundence
RrC2H2-62	0.156821	0.159693	0.0535497	0.323686	#N/A	Not applicable due to low abundence
RrC2H2-31	0.0185863	0.765888	0.0270123	#N/A	#N/A	Not applicable due to low abundence
RrC2H2-28	0.31502	0.256763	0.396877	#N/A	#N/A	Not applicable due to low abundence
RrC2H2-36	#N/A	#N/A	#N/A	0.994651	#N/A	Not applicable due to low abundence
RrC2H2-47	#N/A	0.0930709	#N/A	#N/A	0.9327	Not applicable due to low abundence

## Sheet: S3
Differentially expressed RrC2H2 in R. rugosa
Gene	Wild Rosa rugosa (red labels)									Seedings (red labels)
	FPKM of flower	FPKM of salt treated flower	log2(foldchange)	FPKM of root	FPKM of salt treated root	log2(foldchange)	FPKM of leaf	FPKM of salt treated leaf	log2(foldchange)	FPKM of root	FPKM of salt treated root	log2(foldchange)
RrC2H2-01	#N/A	#N/A	#N/A	#N/A	#N/A	#DIV/0!	0.0895057	0.050769	#N/A	0.530652	0.443412	#N/A
RrC2H2-02	#N/A	#N/A	#N/A	#N/A	#N/A	#N/A	#N/A	#N/A	#N/A	#N/A	#N/A	#N/A
RrC2H2-03	0.0409805	0.0275955	#N/A	#N/A	#N/A	#N/A	#N/A	#N/A	#N/A	#N/A	#N/A	#N/A
RrC2H2-04	1.58365	1.26516	-0.375571	15.0311	17.8212	-0.245651	25.6771	41.0057	-0.67534	24.7125	22.3276	0.305984
RrC2H2-05	#N/A	#N/A	#N/A	0.121467	0.619666	#N/A	0.0244767	0.017973	#N/A	#N/A	#N/A	#N/A
RrC2H2-06	#N/A	0.202973	#N/A	#N/A	#N/A	#N/A	#N/A	#N/A	#N/A	0.095245	0.112721	#N/A
RrC2H2-07	0.174061	0.183187	#N/A	0.761255	0.418079	#N/A	0.962249	1.29773	-0.431506	2.73308	0.921949	-1.13501
RrC2H2-08	2.06577	1.19299	-0.821184	14.2058	35.7395	-1.33104	8.76102	27.4633	-1.64834	30.3865	8.2558	-1.45966
RrC2H2-09	19.1243	17.2165	-0.181766	20.5611	9.09945	1.17607	14.4338	5.56724	1.37442	13.1207	21.09	1.12553
RrC2H2-10	#N/A	#N/A	#N/A	#N/A	#N/A	#N/A	#N/A	#N/A	#N/A	60.3398	150.727	1.73433
RrC2H2-11	11.2559	12.7426	0.155244	4.46933	8.18787	-0.873428	10.0741	20.7905	-1.04528	13.9546	12.7845	0.308666
RrC2H2-12	2120.39	1734.96	-0.336687	7.31299	15.6149	-1.09439	0.127681	0.0950433	#N/A	2246.11	2541.53	0.603844
RrC2H2-13	0.456923	1.03907	1.17394	18.5862	34.6698	-0.899453	1.11972	0.951416	0.234983	0.868863	0.331571	#N/A
RrC2H2-14	0.417324	0.5537	#N/A	42.894	29.3573	0.547055	11.2723	4.65497	1.27594	27.0796	14.9298	-0.425332
RrC2H2-15	5.13274	3.69319	-0.48166	827.113	350.778	1.23753	619.865	1947.19	-1.65137	78.6555	73.3505	0.341062
RrC2H2-16	0.0663185	0.189415	#N/A	#N/A	#N/A	#N/A	#N/A	#N/A	#N/A	47.3239	54.5116	0.634841
RrC2H2-17	#N/A	0.03466	#N/A	43.1588	58.7187	-0.444164	4.71171	8.10601	-0.78274	6.10858	1.72042	-1.40115
RrC2H2-18	NA	NA	NA	#N/A	#N/A	#N/A	#N/A	#N/A	#N/A	NA	NA	NA
RrC2H2-19	0.03752	0.0499905	#N/A	17.0747	9.48109	0.848735	16.7791	15.8892	0.0786141	19.0852	9.6047	-0.53553
RrC2H2-20	NA	NA	NA	0.0977433	0.225669	#N/A	0.315098	2.12937	-2.75656	NA	NA	NA
RrC2H2-21	NA	NA	NA	#N/A	#N/A	#N/A	#N/A	#N/A	#N/A	NA	NA	NA
RrC2H2-22	NA	NA	NA	0.00756333	#N/A	#DIV/0!	8.68962	4.3974	0.982641	NA	NA	NA
RrC2H2-23	#N/A	0.0876045	#N/A	#N/A	#N/A	#N/A	#N/A	#N/A	#N/A	4.27008	2.0545	-0.619746
RrC2H2-24	#N/A	#N/A	#N/A	#N/A	#N/A	#N/A	#N/A	#N/A	#N/A	#N/A	#N/A	#N/A
RrC2H2-25	#N/A	#N/A	#N/A	#N/A	#N/A	#N/A	#N/A	#N/A	#N/A	6.28909	1.50928	-1.59081
RrC2H2-26	0.026607	#N/A	#N/A	4.32725	3.77574	0.196688	4.75979	4.71098	0.0148714	#N/A	0.056581	#N/A
RrC2H2-27	7.08902	4.48611	-0.691796	#N/A	#N/A	#N/A	#N/A	#N/A	#N/A	18.2508	13.4128	-0.0122696
RrC2H2-28	#N/A	#N/A	#N/A	0.0175093	0.396877	#N/A	0.518981	0.31502	#N/A	0.0589745	0.110034	#N/A
RrC2H2-29	#N/A	#N/A	#N/A	#N/A	#N/A	#N/A	#N/A	#N/A	#N/A	#N/A	#N/A	#N/A
RrC2H2-30	689.651	257.563	-1.48648	43.7324	22.1717	0.979985	25.6216	28.0585	-0.131075	106.133	97.4449	0.307719
RrC2H2-31	#N/A	#N/A	#N/A	0.0156213	0.0270123	#N/A	0.0304097	0.0185863	#N/A	1.96407	0.693539	-1.01891
RrC2H2-32	#N/A	#N/A	#N/A	#N/A	0.0194327	#NUM!	#N/A	#N/A	#N/A	0.012103	#N/A	#N/A
RrC2H2-33	#N/A	#N/A	#N/A	28.0962	27.0184	0.0564341	9.94686	17.4807	-0.813452	#N/A	#N/A	#N/A
RrC2H2-34	NA	NA	NA	0.143559	0.267455	#N/A	7.6703	4.15097	0.885836	NA	NA	NA
RrC2H2-35	1.06335	0.932205	-0.233214	#N/A	#N/A	#N/A	#N/A	#N/A	#N/A	0.127847	0.0443555	#N/A
RrC2H2-36	0.994651	1.71685	0.770547	#N/A	#N/A	#N/A	#N/A	#N/A	#N/A	2.85256	0.601156	-1.83564
RrC2H2-37	61.3344	113.467	0.87205	#N/A	#N/A	#N/A	#N/A	#N/A	#N/A	2.52355	0.586058	-1.67032
RrC2H2-38	5.43639	4.81446	-0.206915	0.0177617	0.017489	#N/A	0.0133483	0.0280127	#N/A	10.8335	6.66684	-0.270031
RrC2H2-39	2.65154	0.187899	#N/A	0.530848	0.999298	#N/A	1.82324	2.02206	-0.149316	26.3682	23.9062	0.270995
RrC2H2-40	#N/A	#N/A	#N/A	0.070292	0.0332963	#N/A	0.042642	0.544163	#N/A	0.032581	0.044081	#N/A
RrC2H2-41	0.0470365	0.080074	#N/A	5.51877	7.0248	-0.34811	3.77836	3.6624	0.0449685	46.3576	15.1585	-1.23656
RrC2H2-42	0.976796	1.29976	0.402129	87.277	37.1323	1.23293	20.7054	8.01674	1.36892	14.2262	4.11369	-1.36983
RrC2H2-43	#N/A	#N/A	#N/A	#N/A	0.0174353	#NUM!	#N/A	0.0317093	#N/A	8.39364	6.84629	0.13573
RrC2H2-44	#N/A	#N/A	#N/A	#N/A	#N/A	#N/A	#N/A	#N/A	#N/A	0.892276	0.162241	#N/A
RrC2H2-45	NA	NA	NA	9.75986	18.4046	-0.91513	22.5825	9.04397	1.32018	NA	NA	NA
RrC2H2-46	#N/A	#N/A	#N/A	0.0158997	#N/A	#DIV/0!	0.173043	0.0519853	#N/A	12.0683	23.3113	1.36431
RrC2H2-47	#N/A	#N/A	#N/A	#N/A	#N/A	#N/A	#N/A	#N/A	#N/A	1.28428	0.829669	#N/A
RrC2H2-48	5.00463	6.34394	0.324096	#N/A	#N/A	#N/A	#N/A	#N/A	#N/A	94.6388	98.0244	0.463243
RrC2H2-49	1.11666	0.83397	-0.448626	#N/A	#N/A	#N/A	#N/A	#N/A	#N/A	17.2911	3.93396	-1.72055
RrC2H2-50	29.9126	28.0224	-0.119749	0.175351	0.075125	#N/A	0.0586407	0.7769	#N/A	17.0529	2.55195	-2.31774
RrC2H2-51	0.137342	0.125457	#N/A	26.103	12.709	1.03837	5.60834	60.5863	-3.43335	0.000565	#N/A	#N/A
RrC2H2-52	#N/A	#N/A	#N/A	8.53466	15.6738	-0.876949	8.13036	6.98969	0.218092	#N/A	#N/A	#N/A
RrC2H2-53	NA	NA	NA	0.317832	0.326597	#N/A	0.65903	0.699488	#N/A	NA	NA	NA
RrC2H2-54	#N/A	#N/A	#N/A	3.81392	12.3238	-1.6921	0.016665	#N/A	#N/A	#N/A	#N/A	#N/A
RrC2H2-55	#N/A	#N/A	#N/A	#N/A	#N/A	#N/A	#N/A	#N/A	#N/A	#N/A	#N/A	#N/A
RrC2H2-56	0.0521465	0.600583	#N/A	#N/A	#N/A	#N/A	#N/A	#N/A	#N/A	7.74769	1.79087	-1.70458
RrC2H2-57	8.54476	8.3721	-0.050605	#N/A	#N/A	#N/A	#N/A	#N/A	#N/A	11.6233	26.0218	1.59814
RrC2H2-58	1.12518	1.85483	0.678214	#N/A	#N/A	#N/A	#N/A	#N/A	#N/A	3.91497	2.96501	0.0135276
RrC2H2-59	#N/A	#N/A	#N/A	0.273708	0.88087	#N/A	0.965118	2.54871	-1.40099	0.020142	#N/A	#N/A
RrC2H2-60	#N/A	#N/A	#N/A	21.3724	7.88515	1.43854	35.6792	36.7163	-0.0413385	0.208116	#N/A	#N/A
RrC2H2-61	5.66716	4.50597	-0.326432	0.0180043	0.027662	#N/A	0.565262	1.68699	-1.57746	18.419	2.75067	-2.3101
RrC2H2-62	0.323686	0.0428485	#N/A	0.088787	0.0535497	#N/A	0.0780507	0.156821	#N/A	5.95421	3.76166	-0.240016
RrC2H2-63	3.01028	1.08677	#N/A	#N/A	#N/A	#N/A	#N/A	#N/A	#N/A	7.7414	1.34532	-2.11804
RrC2H2-64	13.6628	2.77193	-2.34944	8.07098	3.91213	1.04479	5.29535	86.9379	-4.03719	95.3235	44.0031	-0.701384
RrC2H2-65	NA	NA	NA	0.674777	1.18186	-0.808572	5.25279	17.1682	-1.70858	NA	NA	NA
RrC2H2-66	0.162614	0.050752	#N/A	3.30753	4.27519	-0.370234	6.82898	14.0289	-1.03865	#N/A	#N/A	#N/A
RrC2H2-67	NA	NA	NA	13.3622	20.7324	-0.633722	41.4673	345.881	-3.06023	NA	NA	NA
RrC2H2-68	NA	NA	NA	#N/A	#N/A	#N/A	#N/A	#N/A	#N/A	NA	NA	NA
RrC2H2-69	NA	NA	NA	#N/A	#N/A	#N/A	#N/A	#N/A	#N/A	NA	NA	NA
RrC2H2-70	NA	NA	NA	#N/A	#N/A	#N/A	#N/A	#N/A	#N/A	NA	NA	NA
RrC2H2-71	143.35	40.0281	-1.88006	#N/A	#N/A	#N/A	#N/A	#N/A	#N/A	102.495	40.5027	-0.92068
RrC2H2-72	NA	NA	NA	#N/A	#N/A	#N/A	#N/A	#N/A	#N/A	NA	NA	NA
RrC2H2-73	0.628483	0.660315	#N/A	#N/A	#N/A	#N/A	#N/A	#N/A	#N/A	8.09875	13.6734	1.17301
RrC2H2-74	29.4031	35.4582	0.248961	10.4086	27.6673	-1.41041	25.3066	274.905	-3.44135	18.5982	8.20202	-0.760717
RrC2H2-75	0.020544	#N/A	#N/A	#N/A	#N/A	#N/A	#N/A	#N/A	#N/A	2.41982	1.07308	-0.750048
RrC2H2-76	NA	NA	NA	9.28683	12.1082	-0.382721	9.75161	6.7156	0.538124	NA	NA	NA
RrC2H2-77	3.83956	1.89582	-1.05627	6.11764	10.841	-0.825444	9.38453	12.6307	-0.428579	82.4355	37.2775	-0.710668
RrC2H2-78	0.305911	0.614779	#N/A	0.221641	0.192309	#N/A	0.994834	1.4068	-0.499889	18.0753	7.99317	-0.757416
RrC2H2-79	#N/A	0.0114415	#N/A	#N/A	#N/A	#N/A	#N/A	#N/A	#N/A	0.343782	0.119878	#N/A
RrC2H2-80	NA	NA	NA	13.9284	15.7694	-0.179095	64.8787	58.3879	0.152077	NA	NA	NA
RrC2H2-81	11.8615	11.7711	-0.054812	0.591635	1.39301	-1.23542	71.2433	20.9416	1.76638	10.8174	12.0707	0.596788
RrC2H2-82	17.4597	13.6492	-0.396873	0.521956	2.03627	-1.96392	0.0976367	0.198116	#N/A	65.3267	57.9533	0.246305
RrC2H2-83	9.27602	7.1738	-0.406194	#N/A	#N/A	#N/A	#N/A	#N/A	#N/A	19.8585	17.0484	0.199222
RrC2H2-84	0.0648245	#N/A	#N/A	30.031	33.8976	-0.174732	27.9847	23.5989	0.245919	1.68209	0.179309	#N/A
RrC2H2-85	0.266471	0.690171	#N/A	30.2802	18.5886	0.703954	25.4661	24.2853	0.0684965	48.6314	16.2933	-1.15296
RrC2H2-86	1.31091	0.726529	-0.870668	16.0919	13.8261	0.218944	8.85653	7.33429	0.272084	4.49652	6.5647	0.981865
RrC2H2-87	0.15961	0.455417	#N/A	0.300325	0.852151	#N/A	0.449738	0.083671	#N/A	0.0977305	0.014476	#N/A
RrC2H2-88	0.601891	0.579654	#N/A	39.8841	71.9705	-0.85159	19.576	32.6299	-0.737112	5.22387	3.89899	0.0171458
RrC2H2-89	#N/A	0.0084845	#N/A	#N/A	#N/A	#N/A	#N/A	#N/A	#N/A	1.17704	0.333385	-1.42619
RrC2H2-90	9.73881	8.29928	-0.264109	0.044042	0.0526587	#N/A	0.100825	0.139571	#N/A	5.43741	4.6851	0.218457
RrC2H2-91	34.5971	29.3905	-0.263021	3.68432	7.45278	-1.01638	3.84465	3.90664	-0.0230774	14.6141	4.29357	-1.32991
RrC2H2-92	16.8335	39.1787	1.21037	0.116113	0.27169	#N/A	0.114038	0.20965	#N/A	3.82897	1.43827	-1.00448
RrC2H2-93	2.02608	1.70302	-0.291577	13.9511	10.609	0.395086	14.2929	9.95328	0.522055	10.1454	4.70109	-0.67347
RrC2H2-94	1.9662	1.83975	-0.1139	25.5824	28.9774	-0.179774	34.2848	27.1943	0.334265	1.89361	0.740012	-0.893871
RrC2H2-95	0.035612	0.081566	#N/A	7.8462	12.8322	-0.709705	3.65663	1.33587	1.45274	2.45654	0.892486	-1.01713
RrC2H2-96	#N/A	#N/A	#N/A	5.79969	7.98285	-0.460928	9.49666	11.4763	-0.273168	2.0997	0.594319	#N/A
RrC2H2-97	#N/A	#N/A	#N/A	2.17896	3.17244	-0.541952	1.34758	0.782846	0.783568	#N/A	#N/A	#N/A
RrC2H2-98	0.146004	0.490454	#N/A	0.306807	0.395168	#N/A	1.50252	0.635446	1.24154	6.44703	3.07204	-0.636693
RrC2H2-99	#N/A	#N/A	#N/A	0.0354633	0.136961	#N/A	#N/A	#N/A	#N/A	#N/A	#N/A	#N/A
RrC2H2-100	1.51715	1.26834	-0.324516	#N/A	#N/A	#N/A	#N/A	#N/A	#N/A	10.0236	6.12697	-0.274587
RrC2H2-101	1.08628	1.94059	0.808654	#N/A	#N/A	#N/A	#N/A	#N/A	#N/A	6.80462	1.85645	-1.45174
RrC2H2-102	0.103094	0.0678925	#N/A	#N/A	#N/A	#N/A	#N/A	#N/A	#N/A	15.3888	6.89799	-0.735329

## Sheet: S4
Primers for qRT-PCR
Gene	Forward primer	Reverse primer
RrC2H2-8	GCCAATGCCACCAATGCCAA	ACCTCGGATTCCCTCACCCA
5.8s	CGGCAACGGATATCTCGG	TGTGACGCCCAGGCAGACG
